# Supplementary material for: Emotional Intelligence and Professional Boredom among Nursing Personnel in Greece
Source: J Pers Med. 2021 Jul 30;11(8):750. doi: 10.3390/jpm11080750 (PMC8400954; doi:10.3390/jpm11080750)
Supplement: Supplementary file 1 [file jpm-11-00750-s001.zip]

Archive with 1 entries (1 files):
- jpm-1270328-supplementary.pdf
